# Supplementary material for: Biochemical Properties of a Cold-Active Chitinase from Marine Trichoderma gamsii R1 and Its Application to Preparation of Chitin Oligosaccharides
Source: Mar Drugs. 2023 May 29;21(6):332. doi: 10.3390/md21060332 (PMC10302006; doi:10.3390/md21060332)
Supplement: Supplementary file 1 [file marinedrugs-21-00332-s001.zip]

Archive with 1 entries (1 files):
- marinedrugs-2407170-supplementary.pdf
